# Supplementary material for: Effects of a Reclining Position on Postoperative Dysphagia After Esophagectomy for Esophageal Cancer
Source: J Clin Med. 2025 Oct 20;14(20):7401. doi: 10.3390/jcm14207401 (PMC12565057; doi:10.3390/jcm14207401)
Supplement: Supplementary file 1 [file jcm-14-07401-s001.zip]

Archive with 2 entries (2 files):
- supplmentary 1-2.pdf
- jcm-3897636-supplementary.pdf
